# Supplementary material for: Actionable genetic variants in 4,198 Scottish participants from the Orkney and Shetland founder populations and implementation of return of results
Source: Am J Hum Genet. 2025 Mar 14;112(4):793–807. doi: 10.1016/j.ajhg.2025.02.018 (PMC12081267; doi:10.1016/j.ajhg.2025.02.018)
Supplement: Table S1. All actionable variants reported by our ClinVar pipeline [file mmc2.xlsx]

## Sheet: All actionable variants reporte
Table S1 All actionable variants reported by our ClinVar pipeline
gene	variant GRCh38	RefSeq transcript	c.	p.	rsid	disease	returnable	clin sig	inheritance	actionable	Type	Consequence	LoF	merge	star_status_ClinVar	ptctp	singleton	non-Northern Isles origin
APC	5:112766344:C:T	NM_000038.6	c.154C>T	p.Gln52Ter	rs786202584	Attenuated familial adenomatous polyposis	yes	pathogenic	AD	All P and LP	SNV	stop_gained	1	c	2	het	no
ATP7B	13:51975098:T:C	NM_000053.4	c.122A>G	p.Asn41Ser	rs201738967	Wilson disease	nd	P/LP	AR	P and LP (2 var)	SNV	missense	0	c	2	het	no
ATP7B	13:51964994:CTA:C	NM_000053.4	c.1745_1746del	p.Ile582fs	rs753962912	Wilson disease	nd	P/LP	AR	P and LP (2 var)	Deletion	frameshift	1	c	2	het	no
ATP7B	13:51964969:C:T	NM_000053.4	c.1772G>A	p.Gly591Asp	rs797045402	Wilson disease	nd	P/LP	AR	P and LP (2 var)	SNV	missense	0	c	2	het	no
ATP7B	13:51950132:C:T	NM_000053.4	c.2605G>A	p.Gly869Arg	rs191312027	Wilson disease	nd	P/LP	AR	P and LP (2 var)	SNV	missense	0	c	2	het	no
ATP7B	13:51950075:T:G	NM_000053.4	c.2662A>C	p.Thr888Pro	rs1455758826	Wilson disease	nd	P/LP	AR	P and LP (2 var)	SNV	missense	0	c	2	het	no
ATP7B	13:51946414:G:A	NM_000053.4	c.2930C>T	p.Thr977Met	rs72552255	Wilson disease	nd	pathogenic	AR	P and LP (2 var)	SNV	missense	0	c	2	het	no
ATP7B	13:51946337:C:T	NM_000053.4	c.3007G>A	p.Ala1003Thr	rs201497300	Wilson disease	yes	P/LP	AR	P and LP (2 var)	SNV	missense	0	c	2	hom; het	no
ATP7B	13:51944266:GTC:G	NM_000053.4	c.3083_3085delinsG	p.Lys1028fs	rs1331370011	Wilson disease	nd	pathogenic	AR	P and LP (2 var)	Indel	frameshift	1	p	2	het	no
ATP7B	13:51944145:G:T	NM_000053.4	c.3207C>A	p.His1069Gln	rs76151636	Wilson disease	nd	pathogenic	AR	P and LP (2 var)	SNV	missense	0	c	2	het	no
ATP7B	13:51935030:C:G	NM_000053.4	c.4125-1G>C	p.?	rs1293549383	Wilson disease	nd	LP	AR	P and LP (2 var)	SNV	splice_acceptor	1	c	1	het	single	likely inherited from non-Northern Isles parent
BRCA1	17:43057122:A:G	NM_007294.4	c.5207T>C	p.Val1736Ala	rs45553935	Hereditary breast and ovarian cancer	yes	pathogenic	AD	All P and LP	SNV	missense	0	c	3	het	no
BRCA2	13:32326497:A:G	NM_000059.4	c.517-2A>G	p.?	rs81002858	Hereditary breast and ovarian cancer	yes	pathogenic	AD	All P and LP	SNV	splice_acceptor	1	c	3	het	no
BRCA2	13:32339421:C:CA	NM_000059.3	c.5073dupA	p.Trp1692Metfs	rs766647221;rs1265028174;rs80359480	Hereditary breast and ovarian cancer	yes	pathogenic	AD	All P and LP	Duplication	frameshift	1	c	3	het	single	likely inherited from non-Northern Isles parent
BRCA2	13:32340629:CTT:C	NM_000059.4	c.6275_6276del	p.Leu2092fs	rs11571658	Hereditary breast and ovarian cancer	yes	pathogenic	AD	All P and LP	Deletion	frameshift	1	c	3	het	single	inherited from non-Northern Isles parent
BRCA2	13:32341164:GA:G	NM_000059.4	c.6814del	p.Arg2272fs	rs397507885	Hereditary breast and ovarian cancer	yes	pathogenic	AD	All P and LP	Deletion	frameshift	1	c	3	het	single
BRCA2	13:32363369:G:C	NM_000059.4	c.8167G>C	p.Asp2723His	rs41293511	Hereditary breast and ovarian cancer	yes	pathogenic	AD	All P and LP	SNV	missense	0	c	3	het	single	inherited from non-Northern Isles parent
BTD	3:15645224:A:C	NM_001370658.1	c.1308A>C	p.Gln436His	rs80338685	Biotinidase deficiency	nd	P/LP	AR	P and LP (2 var)	SNV	missense	0	c	2	het	no
BTD	3:15645468:C:T	NM_001370658.1	c.1552C>T	p.Arg518Cys	rs80338686	Biotinidase deficiency	nd	pathogenic	AR	P and LP (2 var)	SNV	missense	0	c	2	het	no
CACNA1S	1:201043494:AG:A	NM_000069.3	c.4834del	p.Leu1612fs	.	Malignant hyperthermia	yes	pathogenic	AD	All P and LP	Deletion	frameshift	1	c	1	het	single	likely inherited from non-Northern Isles parent
CASQ2	1:115726991:C:T	NM_001232.4	c.737+1G>A	p.?	rs753636068	Catecholaminergic polymorphic ventricular tachycardia	nd	pathogenic	AR	P and LP (2 var)	SNV	splice_donor	1	c	1	het	single
COL3A1	2:188985663:A:G	NM_000090.4	c.334-2A>G	p.?	rs1553506938	Ehlers-Danlos syndrome, vascular type	no	LP	AD	All P and LP	SNV	splice_acceptor	1	c	1	het	single
COL3A1	2:188991715:G:C	NM_000090.4	c.944G>C	p.Gly315Ala	rs587779487	Ehlers-Danlos syndrome, vascular type	no	LP	AD	All P and LP	SNV	missense	0	c	1	het	no
DSP	6:7584903:C:G	NM_004415.4	c.7641C>G	p.Tyr2547Ter	rs1464253797	Arrhythmogenic right ventricular cardiomyopathy (a subcategory of ACM - arrhythmogenic cardiomyopathy), dilated cardiomyopathy (DCM) as a primary disease.	yes	LP	AD	All P and LP	SNV	stop_gained	1	c	2	het	single	likely inherited from non-Northern Isles parent
FBN1	15:48537629:G:A	NM_000138.5	c.718C>T	p.Arg240Cys	rs137854480	Aortopathies - Marfan	nd	P/LP	AD	All P and LP	SNV	missense	0	c	2	het	single
GAA	17:80107648:G:A	NM_000152.5	c.784G>A	p.Glu262Lys	rs201896815	Pompe disease - glycogen storage	nd	pathogenic	AR	P and LP (2 var)	SNV	missense	0	c	3	het	single
GAA	17:80107705:C:T	NM_000152.5	c.841C>T	p.Arg281Trp	rs142967546	Pompe disease - glycogen storage	yes	LP	AR	P and LP (2 var)	SNV	missense	0	c	3	hom;comp;het	no
GAA	17:80108610:G:C	NM_000152.5	c.1194+3G>C	p.?	rs368539333	Pompe disease	nd	LP	AR	P and LP (2 var)	SNV	splice_region	0	c	3	het	no
GAA	17:80108712:G:A	NM_000152.5	c.1210G>A	p.Asp404Asn	rs141533320	Pompe disease - glycogen storage	nd	pathogenic	AR	P and LP (2 var)	SNV	missense	0	c	3	het	no
GAA	17:80117016:G:C	NM_000152.5	c.2238G>C	p.Trp746Cys	rs1800312	Pompe disease - glycogen storage	nd	pathogenic	AR	P and LP (2 var)	SNV	missense	0	c	3	het	no
HFE	6:26092913:G:A	NM_000410.3	c.845G>A	p.Cys282Tyr	rs1800562	Hereditary hemochromatosis	yes	pathogenic	AR	HFE p.C282Y homozygotes only	SNV	missense	0	c	2	hom; het	no
KCNH2	7:150951643:C:T	NM_000238.4	c.1750G>A	p.Gly584Ser	rs199473428	Long QT syndrome types 1 and 2	yes	P/LP	AD	All P and LP	SNV	missense	0	c	2	het	no
KCNQ1	11:2778024:G:A	NM_000218.3	c.1781G>A	p.Arg594Gln	rs199472815	Long QT syndrome types 1 and 2	nd	P/LP	AD	All P and LP	SNV	missense	0	c	2	het	single
KCNQ1	11:2847858:G:GC	NM_000218.3	c.1893dup	p.Arg632fs	(rs397508104)	Long QT syndrome types 1 and 2	yes	P/LP	AD	All P and LP	Duplication	frameshift	1	p	1	het	single
LDLR	19:11105457:G:A	NM_000527.5	c.551G>A	p.Cys184Tyr	rs121908039	Familial hypercholesterolemia	yes	pathogenic	SD	All P and LP	SNV	missense	0	c	3	het	single
LDLR	19:11120480:G:A	NM_000527.5	c.2098G>A	p.Asp700Asn	rs375009082	Familial hypercholesterolemia	no	LP	SD	All P and LP	SNV	missense	0	c	3	het	single	inherited from non-Northern Isles parent
MSH6	2:47790981:G:A	NM_000179.2	c.315G>A	p.Trp105Ter	rs1060502902	Lynch syndrome (HNPCC)	yes	pathogenic	AD	All P and LP	SNV	stop_gained	1	c	1	het	single
MSH6	2:47798725:C:T	NM_000179.2	c.742C>T	p.Arg248Ter	rs63749980	Lynch syndrome (HNPCC)	yes	pathogenic	AD	All P and LP	SNV	stop_gained	1	c	3	het	single	likely inherited from non-Northern Isles parent
MSH6	2:47803500:A:AC	NM_000179.3	c.3261dup	p.Phe1088fs	rs587782425	Lynch syndrome (HNPCC)	yes	pathogenic	AD	All P and LP	Duplication	frameshift	1	c	3	het	no
MUTYH	1:45333436:G:A	NM_001048174.2	c.241C>T	p.Arg81Trp	rs765123255	MYH-associated polyposis	nd	P/LP	AR	P and LP (2 var)	SNV	missense	0	c	2	het	single	likely inherited from non-Northern Isles parent
MUTYH	1:45332803:T:C	NM_001048174.2	c.452A>G	p.Tyr151Cys	rs34612342	MYH-associated polyposis	yes	P/LP	AR	P and LP (2 var)	SNV	missense	0	c	2	het;comp	no
MUTYH	1:45332446:G:A	NM_012222.2	c.724C>T	p.Arg242Cys	rs200495564	MYH-associated polyposis	nd	pathogenic	AR	P and LP (2 var)	SNV	missense	0	c	2	het	single
MUTYH	1:45331556:C:T	NM_001048174.2	c.1103G>A	p.Gly368Asp	rs36053993	MYH-associated polyposis	nd	P/LP	AR	P and LP (2 var)	SNV	missense	0	c	2	het	no
MUTYH	1:45331529:G:A	NM_012222.2	c.1130C>T	p.Pro377Leu	rs529008617	MYH-associated polyposis	yes	pathogenic	AR	P and LP (2 var)	SNV	missense	0	c	2	het;comp	no
MYH7	14:23423936:C:T	NM_000257.4	c.2893G>A	p.Glu965Lys	rs863225100	Hypertrophic cardiomyopathy, dilated cardiomyopathy (DCM) as a primary disease	nd	LP	AD	All P and LP	SNV	missense	0	c	2	het	single
PKP2	12:32802499:GGGTGT:G	NM_004572.3	c.2198_2202del	p.His733fs	rs759179184	Arrhythmogenic right ventricular cardiomyopathy (a subcategory of ACM - arrhythmogenic cardiomyopathy)	yes	pathogenic	AD	All P and LP	Deletion	frameshift	1	c	2	het	single	likely inherited from non-Northern Isles parent
PMS2	7:6005918:C:A	NM_000535.7	c.137G>T	p.Ser46Ile	rs121434629	Lynch syndrome (HNPCC)	yes	LP	AD	All P and LP	SNV	missense	0	c	3	het	single	likely inherited from non-Northern Isles parent
PMS2	7:5999182:G:A	NM_000535.7	c.631C>T	p.Arg211Ter	rs760228510	Lynch syndrome (HNPCC)	nd	pathogenic	AD	All P and LP	SNV	stop_gained	1	c	2	het	single
RET	10:43119548:G:A	NM_020975.6	c.2410G>A	p.Val804Met	rs79658334	Familial medullary thyroid cancer, multiple endocrine neoplasia type 2	yes	P/LP	AD	All P and LP	SNV	missense	0	c	2	het	no
RPE65	1:68440997:C:A	NM_000329.3	c.499G>T	p.Asp167Tyr	rs61752883	RPE65-related retinopathy	nd	P/LP	AR	P and LP (2 var)	SNV	missense	0	c	2	het	single	likely inherited from non-Northern Isles parent
SCN5A	3:38562422:C:A	NM_000335.5	c.3953G>T	p.Gly1318Val	rs199473220	Long QT syndrome 3, Brugada syndrome, dilated cardiomyopathy (DCM) as a primary disease	nd	P/LP	AD	All P and LP	SNV	missense	0	c	2	het	single
SCN5A	3:38554373:G:A	NM_000335.5	c.4716C>T	p.Gly1572=	rs754221948	Long QT syndrome 3, Brugada syndromey, dilated cardiomyopathy (DCM) as a primary disease	yes	P/LP	AD	All P and LP	SNV	splice_donor	1	c	2	het	no
TTN	2:178792175:G:GT	NM_001267550.2	c.1558dupA	p.Thr520fs	(rs1561445221)	Dilated cardiomyopathy	no	LP	AD	Only LOF	Deletion	frameshift	1	p	1	het	no
TTN	2:178706895:CA:C	NM_001267550.2	c.29100delT	p.Phe9700fs	(rs1553882262)	Dilated cardiomyopathy	yes	pathogenic	AD	Only LOF	Microsatellite	frameshift	1	p	1	het	single
TTN	2:178579678:G:A	NM_001267550.2	c.67519C>T	p.Gln22507Ter	rs1559490694	Dilated cardiomyopathy	yes	LP	AD	only LOF	SNV	stop_gained	1	c	1	het	no
TTN	2:178554510:T:A	NM_001267550.2	c.88837A>T	p.Lys29613Ter	rs794729300	Dilated cardiomyopathy	yes	P/LP	AD	only LOF	SNV	stop_gained	1	c	2	het	no
TTN	2:178548225:CAAGCT:C	NM_001267550.2	c.93396_93400del	p.Trp31134Ter	rs886044536	Dilated cardiomyopathy	yes	P/LP	AD	only LOF	Deletion	frameshift	1	c	2	het	no
TTR	18:31595181:A:T	NM_000371.3	c.262A>T	p.Ile88Leu	rs121918085	Hereditary transthyretin amyloidosis	yes	P/LP	AD	All P and LP	SNV	missense	0	c	2	het	no
VHL	3:10146526:T:G	NM_000551.3	c.353T>G	p.Leu118Arg	rs5030830	von Hippel-Lindau syndrome	nd	pathogenic	AD	All P and LP	SNV	missense	0	c	1	het	single
Table S1 All actionable variants reported by our ClinVar pipeline. c., coding sequence change; p., protein sequence change; rsid, reference SNP cluster ID; returnable indicates whether returnability was agreed by NHS clinical geneticists; nd, not determined; clin sig, clinical significance according to ClinVar; LP, likely pathogenic; P/LP, pathogenic/likely pathogenic; AD, autosomal dominant; AR,…
